# Supplementary material for: Endovascular Treatment for Acute Basilar Artery Occlusion: A Fragility Index Meta-Analysis
Source: J Clin Med. 2023 Mar 30;12(7):2617. doi: 10.3390/jcm12072617 (PMC10094975; doi:10.3390/jcm12072617)
Supplement: Supplementary file 1 [file jcm-12-02617-s001.zip]

Archive with 1 entries (1 files):
- jcm-2291021-supplementary.pdf
